# Supplementary material for: Interplay of a non-conjugative integrative element and a conjugative plasmid in the spread of antibiotic resistance via suicidal plasmid transfer from an aquaculture Vibrio isolate
Source: PLoS One. 2018 Jun 7;13(6):e0198613. doi: 10.1371/journal.pone.0198613 (PMC5991714; doi:10.1371/journal.pone.0198613)
Supplement: S1 Dataset — (XLSX) [file pone.0198613.s001.xlsx]

## Sheet: Sheet1
S1 Dataset. Annotation of pSEA1.
locus_tag	Location	Gene product (1)	Closest homologue in RefSeq protein database (2)	RefSeq protein id of the closest homologue	Identitty to the closest homolog (match/alignemnt length)	Function attribute in Fig. 1	Note
pSEA1_001	93..1496	integrase	integrase [Vibrio parahaemolyticus]	WP_069500167.1	384/467 (82%)	Integrase
pSEA1_002	1496..3817	hypothetical protein	hypothetical protein [Vibrio parahaemolyticus]	WP_005484637.1	654/775 (84%)	Unknown
pSEA1_003	3832..6027	integrase	integrase [Vibrio cyclitrophicus]	WP_016800149.1	650/731 (88%)	Integrase
pSEA1_004	6027..6524	bacterioferritin comigratory protein	bacterioferritin comigratory protein [Vibrio parahaemolyticus]	WP_069550637.1	135/165 (81%)	Known
pSEA1_005	6639..7112	thioredoxin-dependent thiol peroxidase	peroxiredoxin [Vibrio cyclitrophicus]	WP_016800147.1	146/154 (94%)	Known
pSEA1_006	complement(7156..7716)	hypothetical protein	hypothetical protein [Vibrio bivalvicida]	WP_054963340.1	67/174 (38%)	Unknown
pSEA1_007	7800..8030	XRE family transcriptional regulator	transcriptional regulator [Vibrio cholerae]	WP_069504078.1	56/68 (82%)	Known
pSEA1_008	complement(8250..8645)	hypothetical protein	hypothetical protein [Colwellia sp. MT41]	WP_083494281.1	38/97 (39%)	Unknown
pSEA1_009	complement(9022..9393)	hypothetical protein	hypothetical protein [Arenimonas oryziterrae]	WP_022968938.1	22/76 (28%)	Unknown
pSEA1_010	complement(9519..9704)	hypothetical protein	IS30 family transposase [Vibrio rotiferianus]	WP_038884509.1	36/39 (92%)	Transposase
pSEA1_011	complement(9726..9962)	hypothetical protein	hypothetical protein [Vibrio rotiferianus]	WP_010448222.1	51/78 (65%)	Unknown
pSEA1_012	10198..10419	transposase DDE domain protein	IS5/IS1182 family transposase [Vibrio harveyi]	WP_049537990.1	70/72 (97%)	Transposase
pSEA1_013	10848..12479	RNA-directed DNA polymerase	group II intron reverse transcriptase/maturase [Photobacterium leiognathi]	WP_060990010.1	533/543 (98%)	Known
pSEA1_014	12813..13298	hypothetical protein	no hit found	-	-	Unknown
pSEA1_015	complement(13359..13520)	hypothetical protein	no hit found	-	-	Unknown
pSEA1_016	13887..14351	porin	exported hypothetical protein [Vibrio nigripulchritudo]	WP_022614962.1	99/154 (64%)	Known
pSEA1_017	14507..14737	hypothetical protein	no hit found	-	-	Unknown
pSEA1_018	complement(14798..15613)	SPFH/Band 7/PHB domain protein	hypothetical protein [Vibrio owensii]	WP_020194540.1	88/259 (33%)	Known
pSEA1_019	complement(15711..15893)	hypothetical protein	hypothetical protein [Sphingomonas sp. CCH10-B3]	WP_066650484.1	21/60 (35%)	Unknown
pSEA1_020	16357..17466	hypothetical protein	hypothetical protein [Bacillus rubiinfantis]	WP_042356303.1	26/82 (31%)	Unknown
pSEA1_021	17743..19464	hypothetical protein	no hit found	-	-	Unknown
pSEA1_022	19691..19963	hypothetical protein	swarming motility protein SwrC [Anaerobacillus macyae]	WP_048310187.1	20/58 (34%)	Unknown
pSEA1_023	19963..20190	hypothetical protein	hypothetical protein [Vibrio nigripulchritudo]	WP_022614970.1	35/62 (56%)	Unknown
pSEA1_024	20284..21009	hypothetical protein	hypothetical protein [Vibrio nigripulchritudo]	WP_022614971.1	167/243 (68%)	Unknown
pSEA1_025	complement(21062..22114)	hypothetical protein	hypothetical protein [Vibrio nigripulchritudo]	WP_022614972.1	242/351 (68%)	Unknown
pSEA1_026	22225..22863	hypothetical protein	hypothetical protein [Vibrio nigripulchritudo]	WP_022614973.1	135/213 (63%)	Unknown
pSEA1_027	complement(22924..23199)	hypothetical protein	no hit found	-	-	Unknown
pSEA1_028	complement(23500..24201)	hypothetical protein	no hit found	-	-	Unknown
pSEA1_029	complement(24429..25259)	hypothetical protein	hypothetical protein [Vibrio nigripulchritudo]	WP_022614974.1	120/257 (46%)	Unknown
pSEA1_030	25411..26352	SPFH/Band 7/PHB domain protein	protein QmcA [Vibrio nigripulchritudo]	WP_022614975.1	211/311 (67%)	Known
pSEA1_031	26496..27017	hypothetical protein	hypothetical protein [Vibrio nigripulchritudo]	WP_022614976.1	49/105 (46%)	Unknown
pSEA1_032	27030..27233	hypothetical protein	hypothetical protein [Vibrio nigripulchritudo]	WP_022614977.1	38/63 (60%)	Unknown
pSEA1_033	27260..27535	hypothetical protein	hypothetical protein [Solimonas variicoloris]	WP_020649076.1	26/65 (40%)	Unknown
pSEA1_034	complement(27674..28960)	hypothetical protein	hypothetical protein [Vibrio nigripulchritudo]	WP_022614981.1	281/428 (65%)	Unknown
pSEA1_035	complement(28953..29951)	hypothetical protein	hypothetical protein [Vibrio nigripulchritudo]	WP_022614982.1	173/331 (52%)	Unknown
pSEA1_036	complement(29938..31170)	hypothetical protein	hypothetical protein [Vibrio nigripulchritudo]	WP_022614983.1	311/404 (76%)	Unknown
pSEA1_037	complement(31232..31720)	hypothetical protein	hypothetical protein [Vibrio nigripulchritudo]	WP_022614984.1	101/156 (64%)	Unknown
pSEA1_038	complement(31765..32223)	hypothetical protein	hypothetical protein [Vibrio nigripulchritudo]	WP_022614985.1	76/147 (51%)	Unknown
pSEA1_039	complement(32247..32876)	hypothetical protein	hypothetical protein [Vibrio nigripulchritudo]	WP_022614986.1	62/211 (29%)	Unknown
pSEA1_040	complement(33030..36944)	type IV conjugative transfer system protein TraG	membrane hypothetical protein [Vibrio nigripulchritudo]	WP_022614987.1	721/1327 (54%)	Transfer	TraG
pSEA1_041	complement(36956..38425)	type IV conjugative transfer system protein TraH	exported hypothetical protein [Vibrio nigripulchritudo]	WP_022614988.1	293/489 (59%)	Transfer	TraH
pSEA1_042	complement(38415..39449)	type IV conjugative transfer system protein TraF	exported hypothetical protein [Vibrio nigripulchritudo]	WP_022614989.1	259/347 (74%)	Transfer	TraF
pSEA1_043	39584..41170	hypothetical protein	hypothetical protein [Vibrio nigripulchritudo]	WP_022614990.1	314/528 (59%)	Unknown
pSEA1_044	41237..42280	hypothetical protein	hypothetical protein [Vibrio nigripulchritudo]	WP_022614991.1	258/347 (74%)	Unknown
pSEA1_045	42273..42671	hypothetical protein	no hit found	-	-	Unknown
pSEA1_046	complement(42668..43282)	hypothetical protein	no hit found	-	-	Unknown
pSEA1_047	complement(43569..43850)	type IV conjugative transfer system protein TraL	type IV conjugative transfer system protein TraL [Vibrio nigripulchritudo]	WP_022614994.1	85/93 (91%)	Transfer	TraL
pSEA1_048	complement(43860..44489)	hypothetical protein	hypothetical protein [Vibrio nigripulchritudo]	WP_022614995.1	116/209 (55%)	Unknown
pSEA1_049	complement(44500..45303)	lytic transglycosylase	exported hypothetical protein [Vibrio nigripulchritudo]	WP_022614996.1	174/268 (64%)	Known
pSEA1_050	45827..47545	hypothetical protein	hypothetical protein [Vibrio nigripulchritudo]	WP_022614999.1	338/576 (58%)	Unknown
pSEA1_051	47601..48689	hypothetical protein	hypothetical protein [Vibrio nigripulchritudo]	WP_022615000.1	229/318 (72%)	Unknown
pSEA1_052	48931..49503	hypothetical protein	membrane hypothetical protein [Vibrio nigripulchritudo]	WP_022615001.1	152/190 (80%)	Unknown
pSEA1_053	49514..50224	thioredxin domain protein	exported hypothetical protein [Vibrio nigripulchritudo]	WP_022615002.1	170/236 (72%)	Known
pSEA1_054	50233..50631	hypothetical protein	hypothetical protein [Vibrio nigripulchritudo]	WP_022615003.1	61/127 (48%)	Unknown
pSEA1_055	50697..51542	DSBA-like thioredoxin domain protein	exported hypothetical protein [Vibrio nigripulchritudo]	WP_022615004.1	192/281 (68%)	Known
pSEA1_056	51749..52093	hypothetical protein	hypothetical protein [Vibrio nigripulchritudo]	WP_022615005.1	74/114 (64%)	Unknown
pSEA1_057	52083..52262	hypothetical protein	no hit found	-	-	Unknown
pSEA1_058	52271..52669	hypothetical protein	hypothetical protein [Vibrio nigripulchritudo]	WP_022615007.1	72/132 (54%)	Unknown
pSEA1_059	52682..52900	2Fe-2S iron-sulfur cluster binding domain protein	hypothetical protein [Vibrio nigripulchritudo]	WP_053083806.1	44/71 (61%)	Known
pSEA1_060	52911..53408	hypothetical protein	hypothetical protein [Vibrio nigripulchritudo]	WP_022615008.1	97/166 (58%)	Unknown
pSEA1_061	53455..53679	hypothetical protein	hypothetical protein [Vibrio nigripulchritudo]	WP_022615009.1	37/66 (56%)	Unknown
pSEA1_062	53673..54269	hypothetical protein	hypothetical protein [Vibrio nigripulchritudo]	WP_022615010.1	134/194 (69%)	Unknown
pSEA1_063	54526..55011	hypothetical protein	hypothetical protein [Vibrio nigripulchritudo]	WP_022615013.1	99/160 (61%)	Unknown
pSEA1_064	55113..55298	hypothetical protein	no hit found	-	-	Unknown
pSEA1_065	55328..56173	CAAX amino protease	CPBP family intramembrane metalloprotease [Vibrio nigripulchritudo]	WP_022615014.1	197/281 (70%)	Known
pSEA1_066	complement(57498..57707)	hypothetical protein	hypothetical protein [Vibrio nigripulchritudo]	WP_049546260.1	34/69 (49%)	Unknown
pSEA1_067	complement(57707..58222)	hypothetical protein	hypothetical protein [Vibrio nigripulchritudo]	WP_049546261.1	85/171 (49%)	Unknown
pSEA1_068	complement(58280..58804)	uter membrane protein beta-barrel domain protein	hypothetical protein [Vibrio nigripulchritudo]	WP_049546262.1	129/174 (74%)	Known
pSEA1_069	complement(58847..59662)	hypothetical protein	hypothetical protein [Vibrio nigripulchritudo]	WP_022615018.1	112/253 (44%)	Unknown
pSEA1_070	complement(59659..60420)	hypothetical protein	hypothetical protein [Vibrio nigripulchritudo]	WP_022615019.1	165/241 (68%)	Unknown
pSEA1_071	complement(60422..60961)	hypothetical protein	hypothetical protein [Vibrio nigripulchritudo]	WP_022615020.1	106/178 (59%)	Unknown
pSEA1_072	complement(61080..63302)	ATP-dependent primosomal protein N&apos	primosomal protein N' [Vibrio nigripulchritudo]	WP_022615021.1	541/737 (73%)	Known
pSEA1_073	63409..63780	hypothetical protein	hypothetical protein [Vibrio nigripulchritudo]	WP_049546263.1	37/96 (38%)	Unknown
pSEA1_074	63773..64420	hypothetical protein	hypothetical protein [Vibrio nigripulchritudo]	WP_022615023.1	162/215 (75%)	Unknown
pSEA1_075	64424..65551	DNA polymerase III subunit beta, central domain protein	hypothetical protein [Vibrio nigripulchritudo]	WP_049546264.1	182/381 (47%)	Known
pSEA1_076	65673..65861	hypothetical protein	hypothetical protein [Vibrio nigripulchritudo]	WP_022615025.1	37/62 (59%)	Unknown
pSEA1_077	65904..66443	hypothetical protein	hypothetical protein [Vibrio nigripulchritudo]	WP_022615026.1	115/179 (64%)	Unknown
pSEA1_078	67053..70289	response regulator receiver domain protein	exported hypothetical protein [Vibrio nigripulchritudo]	WP_022615027.1	594/1088 (54%)	Known
pSEA1_079	70363..70932	type IV conjugative transfer system protein TraE	hypothetical protein [Vibrio nigripulchritudo]	WP_022615028.1	181/189 (95%)	Transfer	TraE
pSEA1_080	71012..71698	type IV conjugative transfer system protein TraK	hypothetical protein [Vibrio nigripulchritudo]	WP_049546265.1	188/228 (82%)	Transfer	TraK
pSEA1_081	71695..73125	bacterial conjugation TrbI-like family protein	hypothetical protein [Vibrio nigripulchritudo]	WP_022615030.1	321/457 (70%)	Transfer	TrbI
pSEA1_082	73127..73798	hypothetical protein	hypothetical protein [Vibrio nigripulchritudo]	WP_022615031.1	131/185 (70%)	Unknown
pSEA1_083	complement(73864..74943)	hypothetical protein	hypothetical protein [Vibrio nigripulchritudo]	WP_022615032.1	306/359 (85%)	Unknown
pSEA1_084	complement(74946..75803)	hypothetical protein	hypothetical protein [Vibrio nigripulchritudo]	WP_022615033.1	143/282 (50%)	Unknown
pSEA1_085	76074..77663	hypothetical protein	hypothetical protein [Vibrio nigripulchritudo]	WP_022615034.1	379/529 (71%)	Unknown
pSEA1_086	77629..77898	hypothetical protein	hypothetical protein [Vibrio nigripulchritudo]	WP_022615035.1	48/87 (55%)	Unknown
pSEA1_087	77902..78384	hypothetical protein	hypothetical protein [Vibrio nigripulchritudo]	WP_022615036.1	100/155 (64%)	Unknown
pSEA1_088	78565..79860	hypothetical protein	hypothetical protein [Vibrio nigripulchritudo]	WP_022615037.1	205/446 (45%)	Unknown
pSEA1_089	79871..80782	PD-(D/E)XK nuclease superfamily protein	hypothetical protein [Vibrio nigripulchritudo]	WP_022615038.1	249/303 (82%)	Known
pSEA1_090	80873..81868	ABC_ATPase superfamily protein	hypothetical protein [Vibrio nigripulchritudo]	WP_022615039.1	266/331 (80%)	Known
pSEA1_091	81868..82482	hypothetical protein	hypothetical protein [Vibrio nigripulchritudo]	WP_022615040.1	126/195 (64%)	Unknown
pSEA1_092	82561..83601	DUF3150 domain protein	hypothetical protein [Vibrio nigripulchritudo]	WP_022615041.1	270/350 (77%)	Unknown
pSEA1_093	83673..85385	von Willebrand factor type A domain protein	hypothetical protein [Vibrio nigripulchritudo]	WP_022615042.1	212/285 (74%)	Known
pSEA1_094	85401..85985	hypothetical protein	hypothetical protein [Vibrio nigripulchritudo]	WP_022615043.1	161/193 (83%)	Unknown
pSEA1_095	85982..86380	hypothetical protein	hypothetical protein [Vibrio nigripulchritudo]	WP_022615044.1	86/130 (66%)	Unknown
pSEA1_096	86265..87134	hypothetical protein	hypothetical protein [Vibrio nigripulchritudo]	WP_022615046.1	18/36 (50%)	Unknown
pSEA1_097	87252..89342	type IV conjugative transfer system protein traI	hypothetical protein [Vibrio nigripulchritudo]	WP_022615047.1	469/691 (67%)	Transfer	TraI
pSEA1_098	89343..91313	type IV conjugative transfer system protein TraD	hypothetical protein [Vibrio nigripulchritudo]	WP_022615048.1	615/656 (93%)	Transfer	TraD
pSEA1_099	91313..92380	hypothetical protein	hypothetical protein [Vibrio nigripulchritudo]	WP_022615049.1	218/355 (61%)	Unknown
pSEA1_100	92374..93366	hypothetical protein	hypothetical protein [Vibrio nigripulchritudo]	WP_022615050.1	258/330 (78%)	Unknown
pSEA1_101	93377..93745	hypothetical protein	hypothetical protein [Vibrio nigripulchritudo]	WP_022615051.1	87/121 (71%)	Unknown
pSEA1_102	93748..94428	signal peptidase	signal peptidase I [Vibrio nigripulchritudo]	WP_022615052.1	146/226 (64%)	Unknown
pSEA1_103	complement(94479..95699)	hypothetical protein	hypothetical protein [Vibrio nigripulchritudo]	WP_022615053.1	288/405 (71%)	Unknown
pSEA1_104	complement(95727..96191)	Homeodomain-like domain protein	helix-turn-helix domain-containing protein [Vibrio nigripulchritudo]	WP_022615054.1	112/158 (70%)	Known
pSEA1_105	complement(96531..97727)	type IV conjugative transfer system protein TraU	exported hypothetical protein [Vibrio nigripulchritudo]	WP_022615056.1	308/400 (77%)	Transfer	TraU
pSEA1_106	complement(97724..99043)	type IV conjugative transfer system protein TrbC	exported hypothetical protein [Vibrio nigripulchritudo]	WP_022615057.1	292/435 (67%)	Transfer	TrbC
pSEA1_107	complement(99054..99575)	signal peptidase	exported hypothetical protein [Vibrio nigripulchritudo]	WP_022615058.1	127/173 (73%)	Known
pSEA1_108	complement(99578..99994)	hypothetical protein	hypothetical protein [Vibrio nigripulchritudo]	WP_022615060.1	98/139 (70%)	Unknown
pSEA1_109	complement(100106..102637)	type IV conjugative transfer system protein TraC	conjugal transfer protein [Vibrio nigripulchritudo]	WP_022615061.1	777/842 (92%)	Transfer	TraC
pSEA1_110	complement(102709..103056)	TrbC/VIRB2 family protein	hypothetical protein [Vibrio nigripulchritudo]	WP_049546266.1	91/110 (82%)	Transfer	TrbC
pSEA1_111	complement(103069..103554)	type IV conjugative transfer system protein TraV	hypothetical protein [Vibrio nigripulchritudo]	WP_022615063.1	139/161 (86%)	Transfer	TraV
pSEA1_112	complement(104160..104840)	hypothetical protein	exported hypothetical protein [Vibrio nigripulchritudo]	WP_022615066.1	141/215 (65%)	Unknown
pSEA1_113	complement(105104..106723)	hypothetical protein	hypothetical protein [Vibrio nigripulchritudo]	WP_022614822.1	301/547 (55%)	Unknown
pSEA1_114	107606..108157	hypothetical protein	hypothetical protein [Vibrio nigripulchritudo]	WP_022614824.1	66/178 (37%)	Unknown
pSEA1_115	108150..109970	UvrD/REP helicase	hypothetical protein [Vibrio nigripulchritudo]	WP_022614825.1	418/607 (68%)	Known
pSEA1_116	110025..110405	hypothetical protein	hypothetical protein [Vibrio nigripulchritudo]	WP_022614826.1	77/126 (61%)	Unknown
pSEA1_117	110402..111091	hypothetical protein	hypothetical protein [Vibrio nigripulchritudo]	WP_022614827.1	147/229 (64%)	Unknown
pSEA1_118	111188..113290	TonB-dependent receptor plug domain protein	exported hypothetical protein [Vibrio nigripulchritudo]	WP_022614828.1	446/699 (63%)	Known
pSEA1_119	113290..114063	hypothetical protein	hypothetical protein [Vibrio nigripulchritudo]	WP_022614829.1	150/237 (63%)	Unknown
pSEA1_120	114193..119388	type IV conjugative transfer system protein TraN	hypothetical protein [Vibrio nigripulchritudo]	WP_022614830.1	1242/1776 (69%)	Transfer	TraN
pSEA1_121	complement(119451..120419)	hypothetical protein	hypothetical protein [Vibrio caribbeanicus]	WP_038136440.1	170/310 (54%)	Unknown
pSEA1_122	complement(120502..121014)	hypothetical protein	hypothetical protein [Vibrio nigripulchritudo]	WP_022614832.1	77/142 (54%)	Unknown
pSEA1_123	complement(121026..121712)	hypothetical protein	hypothetical protein [Vibrio nigripulchritudo]	WP_022614833.1	116/228 (50%)	Unknown
pSEA1_124	121813..122142	hypothetical protein	hypothetical protein [Vibrio nigripulchritudo]	WP_022614834.1	36/107 (33%)	Unknown
pSEA1_125	complement(123058..123282)	hypothetical protein	hypothetical protein [Lamprocystis purpurea]	WP_020503624.1	31/65 (47%)	Unknown
pSEA1_126	complement(123314..124681)	ATP dependent DNA ligase domain protein	hypothetical protein [Vibrio nigripulchritudo]	WP_022614836.1	303/456 (66%)	Known
pSEA1_127	complement(124744..125433)	hypothetical protein	DUF4942 domain-containing protein [gamma proteobacterium BDW918]	WP_008250761.1	102/221 (46%)	Unknown
pSEA1_128	125669..125953	hypothetical protein	hypothetical protein [Thiomicrospira chilensis]	WP_028486696.1	70/94 (74%)	Unknown
pSEA1_129	126015..126350	hypothetical protein	hypothetical protein [Vibrio parahaemolyticus]	WP_031849428.1	63/111 (56%)	Unknown
pSEA1_130	complement(126668..127669)	AdoMet_MTases superfamily protein	hypothetical protein [Photobacterium aquae]	WP_047880509.1	162/328 (49%)	Known
pSEA1_131	127798..128106	hypothetical protein	hypothetical protein [Vibrio nigripulchritudo]	WP_022614837.1	54/99 (54%)	Unknown
pSEA1_132	complement(128140..129390)	DNA/RNA non-specific endonuclease	hypothetical protein [Enterovibrio coralii]	WP_067412993.1	190/414 (45%)	Known
pSEA1_133	complement(129562..129714)	hypothetical protein	hypothetical protein [Vibrio coralliilyticus]	WP_043011169.1	20/48 (41%)	Unknown
pSEA1_134	complement(129782..130195)	DUF2591domain protein	hypothetical protein [Vibrio nigripulchritudo]	WP_022614839.1	82/132 (62%)	Unknown
pSEA1_135	complement(130294..130590)	hypothetical protein	hypothetical protein [Vibrio sp. 10N.261.45.E1]	WP_076655592.1	23/65 (35%)	Unknown
pSEA1_136	complement(130895..131401)	DUF262 superfamily protein	hypothetical protein [Vibrio alginolyticus]	WP_064370115.1	120/168 (71%)	Unknown
pSEA1_137	131555..131755	hypothetical protein	hypothetical protein [Aliivibrio fischeri]	WP_063664856.1	37/65 (56%)	Unknown
pSEA1_138	132147..132368	hypothetical protein	no hit found	-	-	Unknown
pSEA1_139	complement(132396..133097)	hypothetical protein	hypothetical protein [Vibrio anguillarum]	WP_041947019.1	169/227 (74%)	Unknown
pSEA1_140	complement(133153..133365)	hypothetical protein	no hit found	-	-	Unknown
pSEA1_141	complement(133322..133564)	hypothetical protein	hypothetical protein [Vibrio nigripulchritudo]	WP_022614841.1	37/63 (58%)	Unknown
pSEA1_142	complement(133626..135083)	C-5 cytosine-specific DNA methylase	Site-specific DNA methylase [Vibrio nigripulchritudo]	WP_022614842.1	301/475 (63%)	Known
pSEA1_143	complement(135151..135486)	hypothetical protein	hypothetical protein [Vibrio nigripulchritudo]	WP_049546245.1	43/106 (40%)	Unknown
pSEA1_144	complement(135808..136035)	organic solvent tolerance protein OstA	no hit found	-	-	Known
pSEA1_145	complement(136050..137291)	hypothetical protein	peptidase S8/S53 subtilisin kexin sedolisin [Dinoroseobacter shibae]	WP_012176939.1	185/443 (41%)	Known
pSEA1_146	complement(137367..138020)	hypothetical protein	hypothetical protein [Vibrio nigripulchritudo]	WP_022614844.1	91/217 (41%)	Unknown
pSEA1_147	complement(138010..139233)	DnsB superfamily protein	DGQHR domain-containing protein [Vibrio nigripulchritudo]	WP_022614845.1	285/394 (72%)	Known
pSEA1_148	complement(139289..142210)	hypothetical protein	hypothetical protein [Vibrio nigripulchritudo]	WP_022614846.1	651/973 (66%)	Unknown
pSEA1_149	complement(142537..142989)	hypothetical protein	hypothetical protein [Vibrio nigripulchritudo]	WP_022614847.1	62/118 (52%)	Unknown
pSEA1_150	complement(143068..143400)	hypothetical protein	hypothetical protein [Vibrio nigripulchritudo]	WP_022614848.1	61/107 (57%)	Unknown
pSEA1_151	complement(143468..143965)	hypothetical protein	hypothetical protein [Marinobacter daepoensis]	WP_029654761.1	19/56 (33%)	Unknown
pSEA1_152	complement(143970..144206)	Sulfurtransferase TusA family protein	hypothetical protein [Vibrio nigripulchritudo]	WP_022614849.1	41/74 (55%)	Known
pSEA1_153	complement(144206..144571)	hypothetical protein	hypothetical protein [Vibrio nigripulchritudo]	WP_022614850.1	53/102 (51%)	Unknown
pSEA1_154	complement(144568..145044)	EVE domain protein	hypothetical protein [Rhodopseudomonas palustris]	WP_041805244.1	37/119 (31%)	Known
pSEA1_155	145136..146545	hypothetical protein	hypothetical protein [Vibrio nigripulchritudo]	WP_022614851.1	174/361 (48%)	Unknown
pSEA1_156	complement(146752..146994)	hypothetical protein	hypothetical protein [Enterococcus sp. Marseille-P2817]	WP_071131027.1	25/73 (34%)	Unknown
pSEA1_157	complement(147331..147498)	hypothetical protein	hypothetical protein [Vibrio cholerae]	WP_050916585.1	21/52 (40%)	Unknown
pSEA1_158	complement(147518..147823)	hypothetical protein	hypothetical protein [Vibrio nigripulchritudo]	WP_049546247.1	55/101 (54%)	Unknown
pSEA1_159	complement(147827..148546)	hypothetical protein	hypothetical protein [Vibrio nigripulchritudo]	WP_022614854.1	81/248 (32%)	Unknown
pSEA1_160	complement(148605..149429)	hypothetical protein	ABC transporter substrate-binding protein [Gracilibacillus timonensis]	WP_066189647.1	26/69 (37%)	Unknown
pSEA1_161	complement(149466..150140)	hypothetical protein	hypothetical protein [Vibrio nigripulchritudo]	WP_022614855.1	110/220 (50%)	Unknown
pSEA1_162	complement(150194..152194)	hypothetical protein	hypothetical protein [Vibrio nigripulchritudo]	WP_022614856.1	381/664 (57%)	Unknown
pSEA1_163	complement(152220..152426)	hypothetical protein	no hit found	-	-	Unknown
pSEA1_164	complement(153647..155716)	helicase C-terminal domain protein	hypothetical protein [Vibrio nigripulchritudo]	WP_022614857.1	465/678 (68%)	Known
pSEA1_165	155938..157101	hypothetical protein	hypothetical protein [Vibrio nigripulchritudo]	WP_022614858.1	232/385 (60%)	Unknown
pSEA1_166	complement(157114..157548)	hypothetical protein	hypothetical protein [Vibrio nigripulchritudo]	WP_022614859.1	103/141 (73%)	Unknown
pSEA1_167	157637..158314	hypothetical protein	hypothetical protein [Vibrio nigripulchritudo]	WP_022614861.1	151/225 (67%)	Unknown
pSEA1_168	158324..159442	hypothetical protein	exported hypothetical protein [Vibrio nigripulchritudo]	WP_022614862.1	166/346 (47%)	Unknown
pSEA1_169	159429..160100	hypothetical protein	hypothetical protein [Vibrio nigripulchritudo]	WP_022614863.1	158/223 (70%)	Unknown
pSEA1_170	160244..160942	hypothetical protein	hypothetical protein [Vibrio nigripulchritudo]	WP_022614864.1	129/231 (55%)	Unknown
pSEA1_171	complement(161286..161570)	hypothetical protein	MULTISPECIES: hypothetical protein [Vibrio harveyi group]	WP_053309160.1	41/83 (49%)	Unknown
pSEA1_172	complement(161567..161791)	hypothetical protein	hypothetical protein [Vibrio nigripulchritudo]	WP_022614866.1	37/67 (55%)	Unknown
pSEA1_173	161933..162409	hypothetical protein	hypothetical protein [Vibrio nigripulchritudo]	WP_022614867.1	62/147 (42%)	Unknown
pSEA1_174	162682..163974	Plasmid partitioning protein parA	hypothetical protein [Vibrio nigripulchritudo]	WP_022614869.1	369/430 (85%)	Maintenance	ParA
pSEA1_175	163978..165219	Plasmid partitioning protein parB	hypothetical protein [Vibrio nigripulchritudo]	WP_022614870.1	246/413 (59%)	Maintenance	ParB
pSEA1_176	complement(165261..165587)	hypothetical protein	hypothetical protein [Fusobacterium perfoetens]	WP_027129146.1	20/66 (30%)	Unknown
pSEA1_177	complement(165646..166770)	DNA polymerase III beta subunit	DNA-directed DNA polymerase [Vibrio nigripulchritudo]	WP_022614872.1	268/374 (71%)	Known
pSEA1_178	complement(167079..167303)	hypothetical protein	no hit found		-	Unknown
pSEA1_179	complement(167320..168117)	PRTRC ThiF family protein	UBA/THIF-type NAD/FAD binding protein [Vibrio nigripulchritudo]	WP_022614873.1	176/264 (66%)	Known
pSEA1_180	complement(168120..168848)	PRTRC system protein B	hypothetical protein [Vibrio nigripulchritudo]	WP_022614874.1	140/242 (57%)	Known
pSEA1_181	complement(168906..169103)	hypothetical protein	hypothetical protein [Vibrio nigripulchritudo]	WP_022614875.1	26/64 (40%)	Unknown
pSEA1_182	complement(169110..170066)	hypothetical protein	hypothetical protein [Vibrio nigripulchritudo]	WP_022614876.1	153/317 (48%)	Unknown
pSEA1_183	170186..170608	hypothetical protein	hypothetical protein [Vibrio nigripulchritudo]	WP_022614877.1	80/141 (56%)	Unknown
pSEA1_184	170601..170783	hypothetical protein	hypothetical protein [Vibrio nigripulchritudo]	WP_022614878.1	30/59 (50%)	Unknown
pSEA1_185	complement(170780..171565)	hypothetical protein	hypothetical protein [Vibrio nigripulchritudo]	WP_022614879.1	90/254 (35%)	Unknown
pSEA1_186	complement(171617..172126)	hypothetical protein	hypothetical protein [Vibrio nigripulchritudo]	WP_049546248.1	63/166 (37%)	Unknown
pSEA1_187	complement(172197..172925)	PRTRC system protein B	hypothetical protein [Vibrio nigripulchritudo]	WP_022614881.1	124/238 (52%)	Known
pSEA1_188	complement(172916..173956)	hypothetical protein	hypothetical protein [Vibrio nigripulchritudo]	WP_022614882.1	172/348 (49%)	Unknown
pSEA1_189	complement(173974..174156)	hypothetical protein	hypothetical protein [Vibrio nigripulchritudo]	WP_022614883.1	24/57 (42%)	Unknown
pSEA1_190	complement(174160..174378)	PRTRC systen protein C	hypothetical protein [Vibrio nigripulchritudo]	WP_022614884.1	54/72 (75%)	Known
pSEA1_191	complement(174391..175020)	hypothetical protein	hypothetical protein [Vibrio nigripulchritudo]	WP_049546249.1	78/149 (52%)	Unknown
pSEA1_192	complement(175480..176010)	hypothetical protein	hypothetical protein [Vibrio nigripulchritudo]	WP_022614887.1	68/176 (38%)	Unknown
pSEA1_193	complement(176015..176419)	hypothetical protein	hypothetical protein [Vibrio nigripulchritudo]	WP_022614888.1	74/135 (54%)	Unknown
pSEA1_194	complement(176494..176817)	RNA polymerase-binding transcription factor DksA	hypothetical protein [Vibrio nigripulchritudo]	WP_022614889.1	59/105 (56%)	Known
pSEA1_195	complement(176836..177150)	hypothetical protein	hypothetical protein [Vibrio nigripulchritudo]	WP_049546250.1	40/81 (49%)	Unknown
pSEA1_196	complement(177216..178736)	hypothetical protein	hypothetical protein [Vibrio nigripulchritudo]	WP_022614891.1	222/509 (43%)	Unknown
pSEA1_197	179066..179656	hypothetical protein	hypothetical protein [Vibrio nigripulchritudo]	WP_022614892.1	120/191 (62%)	Unknown
pSEA1_198	179653..180561	ABC_ATPase superfamily protein	ABC transporter related [Vibrio nigripulchritudo]	WP_022614893.1	227/297 (76%)	Known
pSEA1_199	180551..182218	nitrate ABC transporter substrate-binding protein	nitrate ABC transporter substrate-binding proteins [Vibrio nigripulchritudo]	WP_022614894.1	432/538 (80%)	Known
pSEA1_200	182231..183028	von Willebrand factor type A domain protein	hypothetical protein [Vibrio nigripulchritudo]	WP_022614895.1	168/265 (63%)	Known
pSEA1_201	183032..184555	OmpA/MotB/Pal peptidoglycan-associating domain protein	nitrate ABC transporter substrate-binding proteins [Vibrio nigripulchritudo]	WP_022614896.1	353/491 (71%)	Known
pSEA1_202	184565..185338	hypothetical protein	hypothetical protein [Vibrio nigripulchritudo]	WP_022614897.1	169/256 (66%)	Unknown
pSEA1_203	185344..186495	toxic anion resistance family protein	hypothetical protein [Vibrio nigripulchritudo]	WP_022614898.1	311/383 (81%)	Known
pSEA1_204	186563..187591	Phosphonate-bd domain protein	nitrate ABC transporter substrate-binding proteins [Vibrio nigripulchritudo]	WP_022614899.1	279/341 (81%)	Known
pSEA1_205	187607..188428	Binding-protein-dependent transport system inner membrane component domain protein	nitrate ABC transporter permease [Vibrio nigripulchritudo]	WP_022614900.1	190/271 (70%)	Known
pSEA1_206	188421..188822	transcriptional regulator, AraC family protein	no hit found		-	Known
pSEA1_207	188815..189165	hypothetical protein	hypothetical protein [Vibrio nigripulchritudo]	WP_022614903.1	42/113 (37%)	Unknown
pSEA1_208	189217..189951	hypothetical protein	hypothetical protein [Vibrio nigripulchritudo]	WP_022614907.1	97/238 (40%)	Unknown
pSEA1_209	complement(190002..190529)	hypothetical protein	hypothetical protein [Vibrio nigripulchritudo]	WP_049546252.1	62/176 (35%)	Unknown
pSEA1_210	complement(190688..192691)	DUF3346 domain containing protein	hypothetical protein [Vibrio nigripulchritudo]	WP_022614909.1	486/650 (74%)	Unknown
pSEA1_211	complement(193447..193620)	hypothetical protein	no hit found	-	-	Unknown
pSEA1_212	complement(195572..197290)	hypothetical protein	hypothetical protein [Vibrio nigripulchritudo]	WP_049546253.1	283/570 (49%)	Unknown
pSEA1_213	197496..198002	hypothetical protein	serine phosphatase [Desulfuromonas acetoxidans]	WP_005999519.1	33/91 (36%)	Unknown
pSEA1_214	complement(198086..198583)	hypothetical protein	no hit found	-	-	Unknown
pSEA1_215	complement(198593..199363)	hypothetical protein	no hit found	-	-	Unknown
pSEA1_216	200208..200867	hypothetical protein	no hit found	-	-	Unknown
pSEA1_217	200867..201220	hypothetical protein	no hit found	-	-	Unknown
pSEA1_218	201275..201628	hypothetical protein	adenosine kinase [Labrenzia alba]	WP_055677186.1	26/81 (32%)	Unknown
pSEA1_219	complement(201941..202303)	hypothetical protein	hypothetical protein [Vibrio nigripulchritudo]	WP_022614920.1	68/124 (54%)	Unknown
pSEA1_220	202472..202966	hypothetical protein	hypothetical protein [Vibrio genomosp. F10]	WP_017041250.1	76/164 (46%)	Unknown
pSEA1_221	complement(204192..205277)	sodium/glutamate symporter	sodium:glutamate symporter [Photobacterium damselae]	WP_014386816.1	323/361 (89%)	Known
pSEA1_222	205721..206041	antibiotic biosynthesis monooxygenase	MULTISPECIES: monooxygenase [Proteobacteria]	WP_000562370.1	106/106 (100%)	Known
pSEA1_223	206034..206420	amino acid-binding protein	MULTISPECIES: hypothetical protein [Enterobacteriaceae]	WP_000460653.1	112/128 (87%)	Known
pSEA1_224	206491..207114	ArsR family transcriptional regulator	MULTISPECIES: transcriptional regulator [Proteobacteria]	WP_001284954.1	207/207 (100%)	Known
pSEA1_225	complement(207092..207718)	Bacterial regulatory proteins, tetR family	MULTISPECIES: TetR family transcriptional regulator [Gammaproteobacteria]	WP_001322387.1	208/208 (100%)	Known
pSEA1_226	207797..209002	tetracyline resistance protein TetB	MULTISPECIES: tetracycline efflux MFS transporter Tet(B) [Gammaproteobacteria]	WP_010446567.1	371/401 (92%)	AR
pSEA1_227	complement(209115..209708)	Bacterial regulatory proteins, tetR family	MULTISPECIES: putative tetracyline resistance transcriptional regulator TetC [Gammaproteobacteria]	WP_000428546.1	197/197 (100%)	Known
pSEA1_228	209796..210212	Helix-turn-helix domain protein	MULTISPECIES: transposase [Proteobacteria]	WP_000275180.1	138/138 (100%)	Known
pSEA1_229	211634..213553	tetracycline resistance protein TetM	MULTISPECIES: tetracycline resistance ribosomal protection protein Tet(M)	WP_014386813.1	628/639 (98%)	AR
pSEA1_230	complement(215406..215636)	hypothetical protein	hypothetical protein [Photobacterium aquae]	WP_084722114.1	24/66 (36%)	Unknown
pSEA1_231	216684..216824	hypothetical protein	hypothetical protein [Vibrio sp. 10N.261.45.E1]	WP_076650701.1	28/42 (66%)	Unknown
pSEA1_232	216975..217892	hypothetical protein	hypothetical protein [Photobacterium angustum]	WP_045152867.1	189/307 (61%)	Unknown
pSEA1_233	217899..218324	hypothetical protein	acetyl-CoA hydrolase [Acinetobacter junii]	WP_042893154.1	36/132 (27%)	Unknown
pSEA1_234	219046..221262	hypothetical protein	hypothetical protein [Vibrio nigripulchritudo]	WP_049546255.1	325/739 (43%)	Unknown
pSEA1_235	221633..221797	hypothetical protein	no hit found	-	-	Unknown
pSEA1_236	complement(221765..222532)	AIM24 domain containing protein	TIGR00266 family protein [Parageobacillus caldoxylosilyticus]	WP_017434865.1	150/243 (61%)	Known
pSEA1_237	complement(222848..223210)	Mitochondrial export protein Som1 domain containing protein	hypothetical protein [Vibrio nigripulchritudo]	WP_022614920.1	54/117 (46%)	Known
pSEA1_238	complement(225200..225418)	hypothetical protein	hypothetical protein [Alteromonas macleodii]	WP_069945465.1	15/26 (57%)	Unknown
pSEA1_239	225433..226278	hypothetical protein	no hit found	-	-	Unknown
pSEA1_240	226761..229499	transposase Tn3 family protein	MULTISPECIES: Tn3 family transposase [Gammaproteobacteria]	WP_000985631.1	912/912 (100%)	Transposase
pSEA1_241	229614..229805	hypothetical protein	hypothetical protein, partial [Escherichia coli]	WP_042029295.1	63/63 (100%)	Unknown
pSEA1_242	229917..231410	transposase	MULTISPECIES: IS91 family transposase [Bacteria]	WP_001120888.1	497/497 (100%)	Transposase
pSEA1_243	complement(231683..232567)	macrolide 2'-phosphotransferase Mph(G)	MULTISPECIES: Mph(G) family macrolide 2'-phosphotransferase [Gammaproteobacteria]	WP_014386803.1	281/294 (95%)	AR
pSEA1_244	complement(232572..233795)	macrolide efflux pump, Mef(C)	macrolide efflux MFS transporter Mef(C) [Photobacterium damselae]	WP_014386804.1	382/407 (93%)	AR
pSEA1_245	complement(234083..234898)	dihydropteroate synthase, Sul2	MULTISPECIES: sulfonamide-resistant dihydropteroate synthase Sul2	WP_001043260.1	255/271 (94%)	AR
pSEA1_246	235609..238347	Tn3 transposase DDE domain protein	Tn3 family transposase [Pseudoalteromonas sp. SK20]	WP_076923022.1	912/912 (100%)	Transposase
pSEA1_247	complement(238727..239659)	Transposase DDE domain protein	MULTISPECIES: IS5/IS1182 family transposase [Gammaproteobacteria]	WP_004235553.1	310/310 (100%)	Transposase
pSEA1_248	complement(240333..240974)	chloramphenicol acetyltransferase	MULTISPECIES: type A-2 chloramphenicol O-acetyltransferase CatII	WP_011751353.1	213/213 (100%)	AR
pSEA1_249	241160..241864	transposase family protein	MULTISPECIES: IS6 family transposase [Bacteria]	WP_001067855.1	234/234 (100%)	Transposase
pSEA1_250	241870..242346	transposase Tn3 family protein	transposase [Shewanella frigidimarina]	WP_011638904.1	138/143 (96%)	Transposase
pSEA1_251	242471..243730	transposase Tn3 family protein	hypothetical protein, partial [Vibrio cholerae]	WP_000496625.1	419/419 (100%)	Transposase
pSEA1_252	243769..243957	hypothetical protein	hypothetical protein [Psychromonas arctica]	WP_051369037.1	18/19 (94%)	Unknown
pSEA1_253	244439..244984	L-glyceraldehyde 3-phosphate reductase	L-glyceraldehyde 3-phosphate reductase [Agarivorans gilvus]	WP_055734882.1	123/180 (68%)	Known
pSEA1_254	245057..245452	L-glyceraldehyde 3-phosphate reductase	glyceraldehyde 3-phosphate reductase [Prolixibacter bellariivorans]	WP_025862675.1	74/130 (56%)	Known
pSEA1_255	complement(245575..246573)	Glycosyl hydrolase family protein	MULTISPECIES: arabinogalactan endo-1,4-beta-galactosidase [Vibrio haveyi group]	WP_025789585.1	331/332 (99%)	Known
pSEA1_256	complement(246823..247830)	LacI family transcription regulator	MULTISPECIES: LacI family transcriptional regulator [Vibrio harveyi group]	WP_025789584.1	334/335 (99%)	Known
pSEA1_257	complement(247909..249012)	maltose/maltodextrin transport system ATP-binding protein	MULTISPECIES: ABC transporter ATP-binding protein [Vibrio harveyi group]	WP_025789583.1	367/367 (100%)	Known
pSEA1_258	249228..250463	arabinogalactan oligomer ABC transporter substrate-binding protein	MULTISPECIES: cyclodextrin-binding protein [Vibrio harveyi group]	WP_025789582.1	411/411 (100%)	Known
pSEA1_259	250566..251870	arabinogalactan ABC transporter permease	MULTISPECIES: arabinogalactan ABC transporter permease [Vibrio parahaemolyticus]	WP_044140067.1	395/431 (91%)	Known
pSEA1_260	252205..252717	arabinogalactan ABC transporter permease	arabinogalactan ABC transporter permease [Vibrio furnissii]	WP_004726160.1	170/170 (100%)	Known
pSEA1_261	252734..253966	arabinogalactan endo-1,4-beta-galactosidase	galactosidase [Vibrio rotiferianus]	WP_038885671.1	399/410 (97%)	Known
pSEA1_262	253966..256032	beta-galactosidase	MULTISPECIES: beta-galactosidase [Vibrio harveyi group]	WP_025789578.1	685/688 (99%)	Known
pSEA1_263	256181..257443	maltoporin 1	MULTISPECIES: maltoporin [Vibrio harveyi group]	WP_031501606.1	392/420 (93%)	Known
pSEA1_264	257621..258664	DDE endonuclease	IS630 family transposase [Vibrio vulnificus]	WP_080538188.1	336/347 (96%)	Known
pSEA1_265	258713..258958	DDE endonuclease	transposase [Vibrio alginolyticus]	WP_005396851.1	52/76 (68%)	Known
pSEA1_266	259006..260739	methyl-accepting chemotaxis protein	methyl-accepting chemotaxis protein [Vibrio parahaemolyticus]	WP_025789576.1	511/577 (88%)	Known
pSEA1_267	260783..261802	UDP-galactose-4-epimerase	MULTISPECIES: UDP-glucose 4-epimerase [Vibrio harveyi group]	WP_025789575.1	338/339 (99%)	Known
pSEA1_268	261879..262931	galactose-1-phosphate uridylyltransferase	MULTISPECIES: galactose-1-phosphate uridylyltransferase [Vibrio harveyi group]	WP_025789574.1	350/350 (100%)	Known
pSEA1_269	263049..264212	galactokinase	MULTISPECIES: galactokinase [Vibrio harveyi group]	WP_025789573.1	369/387 (95%)	Known
pSEA1_270	complement(265043..265336)	methyl-accepting chemotaxis protein	methyl-accepting chemotaxis protein [Pseudomonas punonensis]	WP_073267974.1	50/97 (51%)	Known
pSEA1_271	complement(265455..265703)	hypothetical protein	hypothetical protein [Vibrio sp. J2-31]	WP_082153924.1	80/82 (97%)	Unknown
pSEA1_272	complement(266389..267090)	integrase core domain protein	IS3 family transposase ISVpa4 [Vibrio parahaemolyticus]	WP_076612134.1	215/233 (92%)	Integrase
pSEA1_273	complement(267231..267512)	transposase	transposase [Vibrio navarrensis]	WP_031818977.1	83/93 (89%)	Transposase
pSEA1_274	complement(267554..268078)	branched-chain amino acid transport system / permease component family protein	L-arabinose ABC transporter permease AraH [Vibrio mytili]	WP_041155116.1	141/165 (85%)	Known
pSEA1_275	complement(268096..269613)	L-arabinose transporter ATP-binding protein	L-arabinose transporter ATP-binding protein [Vibrio toranzoniae]	WP_060469764.1	471/505 (93%)	Known
pSEA1_276	complement(269673..270671)	arabinose ABC transporter substrate-binding protein	arabinose ABC transporter substrate-binding protein [Vibrio mytili]	WP_052481518.1	315/318 (99%)	Known
pSEA1_277	270628..270864	hypothetical protein	no hit found	-	-	Unknown
pSEA1_278	271041..272741	ribulokinase	ribulokinase [Vibrio mytili]	WP_041155118.1	528/565 (93%)	Known
pSEA1_279	272734..273474	L-ribulose-5-phosphate 4-epimerase	ribulose 5-phosphate epimerase [Vibrio mytili]	WP_041155119.1	222/246 (90%)	Known
pSEA1_280	273484..274974	L-arabinose isomerase	L-arabinose isomerase [Vibrio mytili]	WP_041155120.1	470/495 (94%)	Known
pSEA1_281	275023..275535	hypothetical protein	hypothetical protein [Vibrio toranzoniae]	WP_082710386.1	164/170 (96%)	Unknown
pSEA1_282	275600..276439	arabinose operon regulatory protein	MULTISPECIES: DNA-binding transcriptional regulator AraC [Vibrio]	WP_017058041.1	276/279 (98%)	Known
pSEA1_283	276490..277314	HAD family hydrolase	hypothetical protein [Vibrio kanaloae]	WP_017058042.1	260/274 (94%)	Known
pSEA1_284	277603..278094	chromosome segregation protein SMC	DNA-binding protein [Streptomyces sp. ERV7]	WP_079125921.1	27/90 (30%)	Known
pSEA1_285	278294..278566	histidinol-phosphatase	hypothetical protein [Vibrio splendidus]	WP_081230294.1	29/57 (50%)	Known
pSEA1_286	278577..278741	hypothetical protein	no hit found	-	-	Unknown
pSEA1_287	complement(279175..280428)	DNA-cytosine methyltransferase	DNA methylase N-4/N-6 domain protein [Vibrio nigripulchritudo]	WP_022614928.1	272/408 (66%)	Known
pSEA1_288	complement(280469..282256)	PcfJ-like protein	hypothetical protein [Vibrio nigripulchritudo]	WP_022614929.1	194/577 (33%)	Known
pSEA1_289	complement(282234..282389)	hypothetical protein	no hit found	-	-	Unknown
pSEA1_290	282355..283506	helix-hairpin-helix motif family protein	hypothetical protein [Vibrio vulnificus]	WP_045595757.1	92/273 (33%)	Unknown
pSEA1_291	complement(283560..284360)	hypothetical protein	MULTISPECIES: hypothetical protein [Vibrio]	WP_017190630.1	128/272 (47%)	Unknown
pSEA1_292	complement(284365..285258)	hypothetical protein	glycerol kinase [Bradyrhizobium sp. CCH5-F6]	-	-	Unknown
pSEA1_293	complement(285347..286477)	hypothetical protein	phosphohydrolase [Vibrio parahaemolyticus]	WP_069541835.1	200/374 (53%)	Unknown
pSEA1_294	complement(286470..286670)	hypothetical protein	no hit found	-	-	Unknown
pSEA1_295	286787..288949	hypothetical protein	hypothetical protein [Vibrio fluvialis]	WP_020331831.1	70/152 (46%)	Unknown
pSEA1_296	289034..290476	hypothetical protein	exported hypothetical protein [Vibrio nigripulchritudo]	WP_022614930.1	250/438 (57%)	Unknown
pSEA1_297	290469..290852	hypothetical protein	hypothetical protein [Vibrio nigripulchritudo]	WP_022614931.1	41/123 (33%)	Unknown
pSEA1_298	290911..291372	hypothetical protein	hypothetical protein [Vibrio scophthalmi]	WP_065431331.1	48/150 (32%)	Unknown
pSEA1_299	292045..292716	classA beta-lactamase	MULTISPECIES: class A beta-lactamase [Vibrionaceae]	WP_012774820.1	223/223 (100%)	AR
pSEA1_300	complement(292874..293281)	hypothetical protein	hypothetical protein [Vibrio campbellii]	WP_045403686.1	117/135 (86%)	Unknown
pSEA1_301	complement(293281..295443)	phage integrase family protein	hypothetical protein [Vibrio campbellii]	WP_045403684.1	641/720 (89%)	Integrase
pSEA1_302	complement(295446..297191)	hypothetical protein	hypothetical protein [Vibrio parahaemolyticus]	WP_053812583.1	531/581 (91%)	Unknown
pSEA1_303	complement(297188..298414)	phage integrase family protein	integrase [Vibrio parahaemolyticus]	WP_054395111.1	381/408 (93%)	Integrase
pSEA1_304	298649..299266	hypothetical protein	hypothetical protein [Vibrio parahaemolyticus]	WP_043037419.1	65/184 (35%)	Unknown
pSEA1_305	299351..299947	hypothetical protein	hypothetical protein [Vibrio nigripulchritudo]	WP_022614937.1	88/179 (49%)	Unknown
pSEA1_306	299977..300309	hypothetical protein	hypothetical protein [Vibrio cholerae]	WP_071192120.1	55/88 (62%)	Unknown
pSEA1_307	300585..303257	methyltransferase	SAM-dependent methyltransferase [Vibrio splendidus]	WP_017082665.1	816/890 (91%)	Known
pSEA1_308	303286..305310	DEAD/DEAH box helicase	DEAD/DEAH box helicase [Vibrio harveyi]	WP_005437672.1	657/674 (97%)	Known
pSEA1_309	305315..306562	T5orf172 domain protein	hypothetical protein [Vibrio harveyi]	WP_005437669.1	378/415 (91%)	Unknown
pSEA1_310	306704..307243	hypothetical protein	hypothetical protein [Vibrio parahaemolyticus]	WP_029852094.1	40/80 (50%)	Known
pSEA1_311	complement(308286..308597)	transposase	transposase [Vibrio parahaemolyticus]	WP_025622108.1	102/103 (99%)	Transposase
pSEA1_312	308699..309136	hypothetical protein	hypothetical protein [Aliivibrio fischeri]	WP_063664841.1	84/145 (57%)	Unknown
pSEA1_313	complement(309155..310186)	impB/mucB/samB family C-terminal domain protein	Nucleotidyltransferase/DNA polymerase involved in DNA repair [Vibrio nigripulchritudo]	WP_022614945.1	244/343 (71%)	Known
pSEA1_314	complement(310429..311133)	Peptidase S24-like protein	UmuD protein [Vibrio nigripulchritudo]	WP_022614946.1	146/232 (62%)	Known
pSEA1_315	311323..311934	hypothetical protein	hypothetical protein [Helicobacter muridarum]	WP_034557692.1	26/71 (36%)	Unknown
pSEA1_316	complement(312692..312997)	hypothetical protein	no hit found	-	-	Unknown
pSEA1_317	complement(313503..315146)	hypothetical protein	no hit found	-	-	Unknown
pSEA1_318	complement(315387..315839)	hypothetical protein	hypothetical protein [Vibrio nigripulchritudo]	WP_022614957.1	96/150 (64%)	Unknown
pSEA1_319	complement(315826..316821)	hypothetical protein	hypothetical protein [Vibrio nigripulchritudo]	WP_022614958.1	158/305 (51%)	Unknown
pSEA1_320	complement(316906..317103)	hypothetical protein	hypothetical protein [Vibrio nigripulchritudo]	WP_022614959.1	39/66 (59%)	Unknown
pSEA1_321	complement(317559..318344)	hypothetical protein	hypothetical protein [Vibrio nigripulchritudo]	WP_022614960.1	183/251 (72%)	Unknown
pSEA1_322	318655..319482	RecX family protein	hypothetical protein [Vibrio nigripulchritudo]	WP_022614961.1	162/268 (60%)	Unknown
pSEA1_323	319610..>320058	porin	exported hypothetical protein [Vibrio nigripulchritudo]	WP_022614962.1	93/149 (62%)	Known
1. Annotation is based on MiGAP (http://www.migap.org/index.php/en/about-migap)
2. homologues showing > 30% identity are shown.
